# Supplementary material for: Acute toxicity and ecological risk assessment of 4,4’-dihydroxybenzophenone, 2,4,4’-trihydroxybenzophenone and 4-MBC in ultraviolet (UV)-filters
Source: PLoS One. 2021 Apr 8;16(4):e0249915. doi: 10.1371/journal.pone.0249915 (PMC8031759; doi:10.1371/journal.pone.0249915)
Supplement: S1 File — (XLSX) [file pone.0249915.s001.xlsx]

## Sheet: 4-MBC
Acute toxicity test of 4-MBC to C. vulgaris																	Acute toxicity test of 4-MBC to D. magna
Concentration of 4-MBC solution: 200 μg/L																	Concentration of 4-MBC solution: 2000 μg/L
group No.	volume of 4-MBC solution /mL	volume of BG11 /mL	total volume /mL	4-MBC concentration /μg·L-1	0h absorbance	24h absorbance	48h absorbance	72h absorbance	96h absorbance	0h algae concentration/×106 cells·mL-1	96h algae concentration/×106 cells·mL-1	growth rate	inhibition ratio	average inhibition ratio	standard deviation		group No.	volume of 4-MBC solution /mL	aerated tap water/mL	4-MBC concentration/μg·L-1	0h survival	24h survival	48h survival	lethal ratio	average lethal ratio	standard deviation
A-1	25	25	50	100	0.009	0.011	0.024	0.042	0.079	0.00520833	3.65104	1.63813	0.138728	0.154918	0.0312988		A-1	4	36	200	10	8	7	0.0454545	0.0909091	0.0787296
A-2	25	25	50	100	0.009	0.012	0.027	0.048	0.081	0.00520833	3.75521	1.64516	0.13503				A-2	4	36	200	10	8	7	0.0454545
A-3	25	25	50	100	0.009	0.011	0.021	0.04	0.056	0.00520833	2.45313	1.53871	0.190996				A-3	4	36	200	10	8	6	0.181818
B-1	32.5	17.5	50	130	0.009	0.01	0.015	0.021	0.033	0.00520833	1.25521	1.3712	0.27907	0.28869	0.00886984		B-1	8	32	400	10	6	4	0.454545	0.409091	0.0787296
B-2	32.5	17.5	50	130	0.009	0.011	0.017	0.019	0.031	0.00520833	1.15104	1.34954	0.290457				B-2	8	32	400	10	6	5	0.318182
B-3	32.5	17.5	50	130	0.009	0.009	0.014	0.02	0.03	0.00520833	1.09896	1.33796	0.296543				B-3	8	32	400	10	5	4	0.454545
C-1	40	10	50	160	0.009	0.01	0.011	0.017	0.022	0.00520833	0.682292	1.2188	0.359196	0.35645	0.0147494		C-1	12	28	600	10	5	3	0.590909	0.545455	0.0787296
C-2	40	10	50	160	0.009	0.011	0.013	0.019	0.021	0.00520833	0.630208	1.19895	0.369634				C-2	12	28	600	10	5	4	0.454545
C-3	40	10	50	160	0.009	0.01	0.012	0.02	0.024	0.00520833	0.786458	1.25432	0.340521				C-3	12	28	600	10	4	3	0.590909
D-1	45	5	50	180	0.009	0.009	0.01	0.011	0.012	0.00520833	0.161458	0.858497	0.548631	0.524132	0.0212171		D-1	16	24	800	10	4	2	0.727273	0.772727	0.0787296
D-2	45	5	50	180	0.009	0.009	0.01	0.012	0.013	0.00520833	0.213542	0.928393	0.511882				D-2	16	24	800	10	4	2	0.727273
D-3	45	5	50	180	0.009	0.009	0.011	0.011	0.013	0.00520833	0.213542	0.928393	0.511882				D-3	16	24	800	10	3	1	0.863636
E-1	50	0	50	200	0.009	0.009	0.01	0.011	0.011	0.00520833	0.109375	0.761131	0.599823	0.761547	0.210834		E-1	20	20	1000	10	3	1	0.863636	0.909091	0.0787296
E-2	50	0	50	200	0.009	0.009	0.009	0.009	0.009	0.00520833	0.00520833	0	1				E-2	20	20	1000	10	2	0	1
E-3	50	0	50	200	0.009	0.009	0.009	0.01	0.01	0.00520833	0.0572917	0.599474	0.684817				E-3	20	20	1000	10	3	1	0.863636
blank control group-1	0	50	50	0	0.009	0.025	0.076	0.174	0.21	0.00520833	10.474	1.9016	1.90199				blank control group-1	0	40	0	10	9	8	7.33333
blank control group-2	0	50	50	0	0.009	0.027	0.079	0.181	0.214	0.00520833	10.6823	1.90652					blank control group-2	0	40	0	10	9	7
blank control group-3	0	50	50	0	0.009	0.029	0.081	0.178	0.207	0.00520833	10.3177	1.89784					blank control group-3	0	40	0	10	10	7

## Sheet: 4,4'-dihydroxybenzophenone
Acute toxicity test of 4,4'-dihydroxybenzophenone to C. vulgaris
Concentration of 4,4'-dihydroxybenzophenone solution: 200 mg/L																	Acute toxicity test of 4,4'-dihydroxybenzophenone to D. magna
																	Concentration of 4,4'-dihydroxybenzophenone solution: 50 mg/L
group No.	volume of 4,4'-dihydroxybenzophenone solution /mL	volume of BG11 /mL	total volume /mL	4,4'-dihydroxybenzophenone concentration /mg·L-1	0h absorbance	24h absorbance	48h absorbance	72h absorbance	96h absorbance	0h algae concentration/×106 cells·mL-1	96h algae concentration/×106 cells·mL-1	growth rate	inhibition ratio	average inhibition ratio	standard deviation		group No.	volume of 4,4'-dihydroxybenzophenone solution /mL	aerated tap water/mL	4,4'-dihydroxybenzophenone concentration/mg·L-1	0h survival	24h survival	48h survival	lethal ratio	average lethal ratio	standard deviation
A-1	40	10	50	160	0.009	0.01	0.19	0.034	0.058	0.00520833	2.55729	1.54911	0.18882	0.171189	0.015423		A-1	4	36	5	10	8	6	0.181818	0.227273	0.0787296
A-2	40	10	50	160	0.009	0.012	0.023	0.04	0.068	0.00520833	3.07813	1.59545	0.164552				A-2	4	36	5	10	7	5	0.318182
A-3	40	10	50	160	0.009	0.011	0.025	0.041	0.07	0.00520833	3.18229	1.60377	0.160196				A-3	4	36	5	10	9	6	0.181818
B-1	42.5	7.5	50	170	0.009	0.009	0.024	0.033	0.042	0.00520833	1.72396	1.45053	0.240441	0.250307	0.0108206		B-1	8	32	10	10	7	5	0.318182	0.363636	0.0787296
B-2	42.5	7.5	50	170	0.009	0.009	0.03	0.35	0.037	0.00520833	1.46354	1.40959	0.261879				B-2	8	32	10	10	6	5	0.318182
B-3	42.5	7.5	50	170	0.009	0.009	0.025	0.034	0.04	0.00520833	1.61979	1.43495	0.2486				B-3	8	32	10	10	6	4	0.454545
C-1	45	5	50	180	0.009	0.01	0.012	0.013	0.016	0.00520833	0.369792	1.06567	0.44197	0.317558	0.158926		C-1	12	28	15	10	4	3	0.590909	0.636364	0.0787296
C-2	45	5	50	180	0.009	0.009	0.012	0.047	0.081	0.00520833	3.75521	1.64516	0.138524				C-2	12	28	15	10	5	3	0.590909
C-3	45	5	50	180	0.009	0.01	0.012	0.014	0.021	0.00520833	0.630208	1.19895	0.37218				C-3	12	28	15	10	5	2	0.727273
D-1	47.5	2.5	50	190	0.009	0.009	0.009	0.01	0.011	0.00520833	0.109375	0.761131	0.60144	0.657873	0.0488729		D-1	16	24	20	10	3	1	0.863636	0.818182	0.0787296
D-2	47.5	2.5	50	190	0.009	0.009	0.009	0.009	0.01	0.00520833	0.0572917	0.599474	0.68609				D-2	16	24	20	10	4	2	0.727273
D-3	47.5	2.5	50	190	0.009	0.009	0.01	0.01	0.01	0.00520833	0.0572917	0.599474	0.68609				D-3	16	24	20	10	3	1	0.863636
E-1	50	0	50	200	0.009	0.009	0.01	0.01	0.01	0.00520833	0.0572917	0.599474	0.68609	0.790727	0.181236		E-1	20	20	25	10	2	0	1	1	0
E-2	50	0	50	200	0.009	0.009	0.009	0.009	0.009	0.00520833	0.00520833	0	1				E-2	20	20	25	10	3	0	1
E-3	50	0	50	200	0.009	0.009	0.01	0.01	0.01	0.00520833	0.0572917	0.599474	0.68609				E-3	20	20	25	10	1	0	1
blank control group-1	0	50	50	0	0.009	0.025	0.076	0.174	0.222	0.00520833	11.099	1.91609	1.9097				blank control group-1	0	100	0	10	9	7	7.33333
blank control group-2	0	50	50	0	0.009	0.027	0.079	0.181	0.229	0.00520833	11.4635	1.92417					blank control group-2	0	100	0	10	9	8
blank control group-3	0	50	50	0	0.009	0.029	0.081	0.178	0.2	0.00520833	9.95313	1.88885					blank control group-3	0	100	0	10	10	7

## Sheet: 2,4,4'-trihydroxybenzophenone
Acute toxicity test of 2,4,4'-trihydroxybenzophenone to C. vulgaris																	Acute toxicity test of 2,4,4'-trihydroxybenzophenone to D. magna
concentration of 2,4,4'-trihydroxybenzophenone solution: 10 mg/L																	Concentration of 2,4,4'-trihydroxybenzophenone solution: 20 mg/L
group No.	volume of 2,4,4'-trihydroxybenzophenone solution /mL	volume of BG11 /mL	total volume /mL	2,4,4'-trihydroxybenzophenone concentration /mg·L-1	0h absorbance	24h absorbance	48h absorbance	72h absorbance	96h absorbance	0h algae concentration/×106 cells·mL-1	96h algae concentration/×106 cells·mL-1	growth rate	inhibition ratio	average inhibition ratio	standard deviation		group No.	volume of 2,4,4'-trihydroxybenzophenone solution /mL	aerated tap water/mL	2,4,4'-trihydroxybenzophenone concentration/mg·L-1	0h survival	24h survival	48h survival	lethal ratio	average lethal ratio	standard deviation
A-1	5	45	50	1	0.01	0.023	0.065	0.144	0.173	0.0572917	8.54688	1.25129	0.0154075	0.0195069	0.00608887		A-1	0.2	39.8	0.1	10	7	7	0.0869565	0.130435	0.0753066
A-2	5	45	50	1	0.01	0.021	0.064	0.135	0.172	0.0572917	8.49479	1.24976	0.0166099				A-2	0.2	39.8	0.1	10	9	7	0.0869565
A-3	5	45	50	1	0.01	0.022	0.07	0.144	0.164	0.0572917	8.07813	1.23719	0.0265034				A-3	0.2	39.8	0.1	10	8	6	0.217391
B-1	10	40	50	2	0.01	0.018	0.048	0.118	0.123	0.0572917	5.94271	1.16044	0.086894	0.0774809	0.00849987		B-1	1	39	0.5	10	7	6	0.217391	0.26087	0.0753066
B-2	10	40	50	2	0.01	0.019	0.049	0.125	0.133	0.0572917	6.46354	1.18144	0.0703674				B-2	1	39	0.5	10	6	6	0.217391
B-3	10	40	50	2	0.01	0.018	0.052	0.125	0.13	0.0572917	6.30729	1.17533	0.0751813				B-3	1	39	0.5	10	6	5	0.347826
C-1	15	35	50	3	0.01	0.014	0.018	0.046	0.044	0.0572917	1.82813	0.865723	0.318797	0.292437	0.0292634		C-1	2	38	1	10	5	5	0.347826	0.391304	0.0753066
C-2	15	35	50	3	0.01	0.016	0.022	0.052	0.056	0.0572917	2.45313	0.939241	0.260948				C-2	2	38	1	10	5	5	0.347826
C-3	15	35	50	3	0.01	0.016	0.021	0.043	0.048	0.0572917	2.03646	0.892703	0.297567				C-3	2	38	1	10	4	4	0.478261
D-1	20	30	50	4	0.01	0.014	0.014	0.02	0.016	0.0572917	0.369792	0.466196	0.633168	0.676558	0.0375763		D-1	10	30	5	10	3	3	0.608696	0.652174	0.0753066
D-2	20	30	50	4	0.01	0.014	0.016	0.023	0.014	0.0572917	0.265625	0.383483	0.698252				D-2	10	30	5	10	4	3	0.608696
D-3	20	30	50	4	0.01	0.013	0.013	0.02	0.014	0.0572917	0.265625	0.383483	0.698252				D-3	10	30	5	10	4	2	0.73913
E-1	25	25	50	5	0.01	0.011	0.012	0.016	0.011	0.0572917	0.109375	0.161657	0.872799	0.821723	0.0442329		E-1	20	20	10	10	3	1	0.869565	0.913043	0.0753066
E-2	25	25	50	5	0.01	0.012	0.014	0.019	0.012	0.0572917	0.161458	0.259023	0.796185				E-2	20	20	10	10	2	0	1
E-3	25	25	50	5	0.01	0.012	0.012	0.016	0.012	0.0572917	0.161458	0.259023	0.796185				E-3	20	20	10	10	3	1	0.869565
blank control group-1	0	50	50	0	0.01	0.021	0.077	0.141	0.164	0.0572917	8.07813	1.23719	1.27087				blank control group-1	0	40	0	10	9	8	7.66667
blank control group-2	0	50	50	0	0.01	0.023	0.066	0.144	0.209	0.0572917	10.4219	1.30088					blank control group-2	0	40	0	10	9	8
blank control group-3	0	50	50	0	0.01	0.022	0.07	0.139	0.189	0.0572917	9.38021	1.27455					blank control group-3	0	40	0	10	10	7

## Sheet: mixture
Acute toxicity test of 4,4'-dihydroxybenzophenone and 4-MBC mixture
group No.	volume of mixture solution /mL	volume of BG11 /mL	total volume /mL	mixture concentration /%	0h absorbance	24h absorbance	48h absorbance	72h absorbance	96h absorbance	0h algae concentration/×106 cells·mL-1	96h algae concentration/×106 cells·mL-1	growth rate	inhibition ratio	average inhibition ratio	standard deviation
A-1	10	40	50	10	0.01	0.017	0.038	0.055	0.08	0.0572917	3.70312	1.04219	0.458366	0.454818	0.00466323
A-2	10	40	50	10	0.01	0.019	0.034	0.053	0.081	0.0572917	3.75521	1.04569	0.456551
A-3	10	40	50	10	0.01	0.016	0.032	0.052	0.085	0.0572917	3.96354	1.05918	0.449536
B-1	20	30	50	20	0.01	0.014	0.034	0.051	0.079	0.0572917	3.65104	1.03865	0.460206	0.463544	0.00913137
B-2	20	30	50	20	0.01	0.013	0.032	0.049	0.072	0.0572917	3.28646	1.01235	0.473875
B-3	20	30	50	20	0.01	0.014	0.037	0.052	0.081	0.0572917	3.75521	1.04569	0.456551
C-1	30	20	50	30	0.01	0.014	0.021	0.035	0.044	0.0572917	1.82813	0.865723	0.550079	0.532318	0.0156743
C-2	30	20	50	30	0.01	0.013	0.028	0.038	0.053	0.0572917	2.29688	0.922787	0.520422
C-3	30	20	50	30	0.01	0.012	0.26	0.039	0.051	0.0572917	2.19271	0.911184	0.526452
D-1	40	10	50	40	0.01	0.011	0.017	0.025	0.034	0.0572917	1.30729	0.781889	0.593648	0.591293	0.0201735
D-2	40	10	50	40	0.01	0.015	0.019	0.028	0.039	0.0572917	1.56771	0.827304	0.570046
D-3	40	10	50	40	0.01	0.014	0.022	0.03	0.031	0.0572917	1.15104	0.750067	0.610186
E-1	50	0	50	50	0.01	0.011	0.012	0.012	0.013	0.0572917	0.213542	0.328919	0.829059	0.790119	0.0451716
E-2	50	0	50	50	0.01	0.011	0.011	0.012	0.014	0.0572917	0.265625	0.383483	0.800702
E-3	50	0	50	50	0.01	0.011	0.011	0.015	0.017	0.0572917	0.421875	0.499138	0.740595
blank control group-1	0	50	50	0	0.01	0.027	0.089	0.182	0.236	0.0572917	11.8281	1.33252	1.92417
blank control group-2	0	50	50	0	0.01	0.029	0.095	0.181	0.225	0.0572917	11.2552	1.32011
blank control group-3	0	50	50	0	0.01	0.026	0.081	0.175	0.241	0.0572917	12.0885	1.33796
Acute toxicity test of 2,4,4'-trihydroxybenzophenone and 4-MBC mixture
group No.	volume of mixture solution /mL	volume of BG11 /mL	total volume /mL	mixture concentration /%	0h absorbance	24h absorbance	48h absorbance	72h absorbance	96h absorbance	0h algae concentration/×106 cells·mL-1	96h algae concentration/×106 cells·mL-1	growth rate	inhibition ratio	average inhibition ratio	standard deviation
A-1	10	40	50	10	0.009	0.01	0.028	0.076	0.132	0.00520833	6.41146	1.7789	0.015148	0.0125676	0.0027719
A-2	10	40	50	10	0.009	0.012	0.029	0.088	0.134	0.00520833	6.51563	1.78292	0.0129174
A-3	10	40	50	10	0.009	0.014	0.035	0.077	0.137	0.00520833	6.67188	1.78885	0.00963742
B-1	20	30	50	20	0.009	0.012	0.19	0.034	0.058	0.00520833	2.55729	1.54911	0.142364	0.123724	0.0163062
B-2	20	30	50	20	0.009	0.014	0.023	0.04	0.068	0.00520833	3.07813	1.59545	0.116707
B-3	20	30	50	20	0.009	0.018	0.025	0.041	0.07	0.00520833	3.18229	1.60377	0.112101
C-1	30	20	50	30	0.009	0.009	0.012	0.041	0.055	0.00520833	2.40104	1.53335	0.15109	0.165298	0.0150982
C-2	30	20	50	30	0.009	0.011	0.012	0.032	0.046	0.00520833	1.93229	1.47905	0.181152
C-3	30	20	50	30	0.009	0.011	0.012	0.038	0.051	0.00520833	2.19271	1.51066	0.163653
D-1	40	10	50	40	0.009	0.01	0.014	0.022	0.033	0.00520833	1.25521	1.3712	0.240861	0.272681	0.0287233
D-2	40	10	50	40	0.009	0.01	0.013	0.019	0.027	0.00520833	0.942708	1.29962	0.280488
D-3	40	10	50	40	0.009	0.01	0.013	0.017	0.025	0.00520833	0.838542	1.27035	0.296694
E-1	50	0	50	50	0.009	0.009	0.012	0.013	0.014	0.00520833	0.265625	0.982956	0.455805	0.439284	0.0143077
E-2	50	0	50	50	0.009	0.009	0.012	0.012	0.015	0.00520833	0.317708	1.02772	0.431023
E-3	50	0	50	50	0.009	0.009	0.013	0.013	0.015	0.00520833	0.317708	1.02772	0.431023
blank control group-1	0	50	50	0	0.009	0.014	0.038	0.09	0.167	0.00520833	8.23438	1.84145	1.80626
blank control group-2	0	50	50	0	0.009	0.016	0.032	0.076	0.132	0.00520833	6.41146	1.7789
blank control group-3	0	50	50	0	0.009	0.016	0.038	0.076	0.142	0.00520833	6.93229	1.79842
Acute toxicity test of 4,4'-dihydroxybenzophenone and 2,4,4'-trihydroxybenzophenone mixture
group No.	volume of mixture solution /mL	volume of BG11 /mL	total volume /mL	mixture concentration /%	0h absorbance	24h absorbance	48h absorbance	72h absorbance	96h absorbance	0h algae concentration/×106 cells·mL-1	96h algae concentration/×106 cells·mL-1	growth rate	inhibition ratio	average inhibition ratio	standard deviation
A-1	10	40	50	10	0.009	0.015	0.024	0.056	0.091	0.00520833	4.27604	1.67763	0.109677	0.117591	0.00771116
A-2	10	40	50	10	0.009	0.017	0.027	0.046	0.082	0.00520833	3.80729	1.6486	0.125082
A-3	10	40	50	10	0.009	0.015	0.021	0.051	0.086	0.00520833	4.01562	1.66192	0.118014
B-1	20	30	50	20	0.009	0.013	0.015	0.021	0.049	0.00520833	2.08854	1.49849	0.204747	0.201682	0.0224245
B-2	20	30	50	20	0.009	0.011	0.017	0.029	0.058	0.00520833	2.55729	1.54911	0.177883
B-3	20	30	50	20	0.009	0.011	0.014	0.024	0.044	0.00520833	1.82813	1.4652	0.222416
C-1	30	20	50	30	0.009	0.01	0.011	0.017	0.025	0.00520833	0.838542	1.27035	0.325821	0.347572	0.0195595
C-2	30	20	50	30	0.009	0.011	0.013	0.016	0.021	0.00520833	0.630208	1.19895	0.363715
C-3	30	20	50	30	0.009	0.01	0.012	0.014	0.022	0.00520833	0.682292	1.2188	0.35318
D-1	40	10	50	40	0.009	0.009	0.01	0.011	0.015	0.00520833	0.317708	1.02772	0.454587	0.462506	0.0137152
D-2	40	10	50	40	0.009	0.009	0.01	0.012	0.015	0.00520833	0.317708	1.02772	0.454587
D-3	40	10	50	40	0.009	0.009	0.011	0.011	0.014	0.00520833	0.265625	0.982956	0.478343
E-1	50	0	50	50	0.009	0.009	0.009	0.011	0.011	0.00520833	0.109375	0.761131	0.596066	0.539601	0.0590079
E-2	50	0	50	50	0.009	0.009	0.009	0.011	0.012	0.00520833	0.161458	0.858497	0.544394
E-3	50	0	50	50	0.009	0.01	0.012	0.012	0.014	0.00520833	0.265625	0.982956	0.478343
blank control group-1	0	50	50	0	0.009	0.024	0.07	0.153	0.196	0.00520833	9.74479	1.88356	1.88429
blank control group-2	0	50	50	0	0.009	0.022	0.069	0.159	0.205	0.00520833	10.2135	1.8953
blank control group3	0	50	50	0	0.009	0.025	0.075	0.147	0.189	0.00520833	9.38021	1.87402
Acute toxicity test of 4,4'-dihydroxybenzophenone, 2,4,4'-trihydroxybenzophenone and 4-MBC mixture
group No.	volume of mixture solution /mL	volume of BG11 /mL	total volume /mL	mixture concentration /%	0h absorbance	24h absorbance	48h absorbance	72h absorbance	96h absorbance	0h algae concentration/×106 cells·mL-1	96h algae concentration/×106 cells·mL-1	growth rate	inhibition ratio	average inhibition ratio	standard deviation
A-1	10	40	50	10	0.009	0.017	0.029	0.053	0.086	0.00520833	4.01562	1.66192	0.118014	0.124614	0.00735852
A-2	10	40	50	10	0.009	0.017	0.025	0.044	0.078	0.00520833	3.59896	1.63453	0.132548
A-3	10	40	50	10	0.009	0.016	0.026	0.048	0.083	0.00520833	3.85938	1.652	0.123279
B-1	20	30	50	20	0.009	0.014	0.017	0.03	0.047	0.00520833	1.98438	1.4857	0.211535	0.214698	0.0181976
B-2	20	30	50	20	0.009	0.013	0.016	0.027	0.041	0.00520833	1.67188	1.44286	0.23427
B-3	20	30	50	20	0.009	0.14	0.019	0.039	0.051	0.00520833	2.19271	1.51066	0.19829
C-1	30	20	50	30	0.009	0.01	0.011	0.017	0.025	0.00520833	0.838542	1.27035	0.325821	0.347572	0.0195595
C-2	30	20	50	30	0.009	0.011	0.013	0.016	0.021	0.00520833	0.630208	1.19895	0.363715
C-3	30	20	50	30	0.009	0.01	0.012	0.014	0.022	0.00520833	0.682292	1.2188	0.35318
D-1	40	10	50	40	0.009	0.009	0.01	0.014	0.016	0.00520833	0.369792	1.06567	0.434446	0.435332	0.0188274
D-2	40	10	50	40	0.009	0.009	0.01	0.011	0.017	0.00520833	0.421875	1.09861	0.416964
D-3	40	10	50	40	0.009	0.009	0.011	0.013	0.015	0.00520833	0.317708	1.02772	0.454587
E-1	50	0	50	50	0.009	0.009	0.009	0.009	0.009	0.00520833	0.00520833	0	1	0.848131	0.263045
E-2	50	0	50	50	0.009	0.009	0.009	0.009	0.009	0.00520833	0.00520833	0	1
E-3	50	0	50	50	0.009	0.01	0.012	0.012	0.012	0.00520833	0.161458	0.858497	0.544394
blank control group-1	0	50	50	0	0.009	0.017	0.034	0.077	0.174	0.00520833	8.59896	1.85228	1.84453
blank control group-2	0	50	50	0	0.009	0.016	0.032	0.072	0.165	0.00520833	8.13021	1.83827
blank control group-3	0	50	50	0	0.009	0.014	0.034	0.074	0.168	0.00520833	8.28646	1.84303
